# Supplementary material for: Four species of spider genus Cheiracanthium C. L. Koch, 1839 (Araneae, Eutichuridae) from Jinggang Mountains, Jiangxi Province, China
Source: Zookeys. 2018 May 30;(762):33–45. doi: 10.3897/zookeys.762.23786 (PMC5990546; doi:10.3897/zookeys.762.23786)
Supplement: XML Treatment for Cheiracanthium auriculatum [file zookeys.762.23786-treatment1.xml]

<!DOCTYPE tp:taxon-treatment
  PUBLIC "-//TaxonX//DTD Taxonomic Treatment Publishing DTD v0 20100105//EN" "tax-treatment-NSO.dtd">
<tp:taxon-treatment xmlns:tp="http://www.plazi.org/taxpub"><tp:treatment-meta><kwd-group><label>Taxon classification</label><kwd><named-content xmlns:xlink="http://www.w3.org/1999/xlink" content-type="kingdom">Animalia</named-content></kwd><kwd><named-content xmlns:xlink="http://www.w3.org/1999/xlink" content-type="order">Araneae</named-content></kwd><kwd><named-content xmlns:xlink="http://www.w3.org/1999/xlink" content-type="family">Eutichuridae</named-content></kwd></kwd-group><mixed-citation publication-type="journal"><person-group><name><surname>Zhang</surname><given-names>Jianshuang</given-names></name><name><surname>Zhang</surname><given-names>Guren</given-names></name><name><surname>Yu</surname><given-names>Hao</given-names></name></person-group><article-title>Four species of spider genus <italic><tp:taxon-name><tp:taxon-name-part taxon-name-part-type="genus" reg="Cheiracanthium">Cheiracanthium</tp:taxon-name-part></tp:taxon-name></italic> C. L. Koch, 1839 (<tp:taxon-name><tp:taxon-name-part taxon-name-part-type="order">Araneae</tp:taxon-name-part></tp:taxon-name>, <tp:taxon-name><tp:taxon-name-part taxon-name-part-type="family">Eutichuridae</tp:taxon-name-part></tp:taxon-name>) from Jinggang Mountains, Jiangxi Province, China</article-title><source>Zookeys</source><day>30</day><month>5</month><year>2018</year><volume>2018</volume><issue>762</issue><fpage>33</fpage><lpage>45</lpage><pub-id pub-id-type="doi">10.3897/zookeys.762.23786</pub-id></mixed-citation></tp:treatment-meta><tp:nomenclature><tp:taxon-name>
              <tp:taxon-name-part taxon-name-part-type="genus" reg="Cheiracanthium">Cheiracanthium</tp:taxon-name-part>
              <tp:taxon-name-part taxon-name-part-type="species" reg="auriculatum">auriculatum</tp:taxon-name-part>
              <object-id xmlns:xlink="http://www.w3.org/1999/xlink" content-type="zoobank" xlink:type="simple">http://zoobank.org/45045AEA-20E9-4C6E-8BBD-F104775A8E6B</object-id>
            </tp:taxon-name><tp:taxon-status xmlns:xlink="http://www.w3.org/1999/xlink" xlink:type="simple">sp. n.</tp:taxon-status><xref ref-type="fig" rid="F1">Figs 1</xref><xref ref-type="fig" rid="F5">, 5</xref></tp:nomenclature><tp:treatment-sec sec-type="type material" id="SECID0EDCAE"><title>Type material.</title><p>Holotype ♂ (SYSU-JX-11-177): China, Jiangxi Province, Jinggang Mountains Nature Reserve, Xiangzhou village (380 m; <named-content xmlns:xlink="http://www.w3.org/1999/xlink" content-type="dwc:verbatimCoordinates" xlink:type="simple"><named-content content-type="geo-json" specific-use="{&#34;type&#34;:&#34;Point&#34;,&#34;coordinates&#34;:[114.266647,26.591731]}" id="NCID0EMCAE" xlink:type="simple">26°35'30.23"N, 114°15'59.93"E</named-content></named-content>), 26 April 2011, Hao Yu and Zhenyu Jin leg. Paratypes: 1♂ and 3 ♀, same data as holotype.</p></tp:treatment-sec><tp:treatment-sec sec-type="etymology" id="SECID0ERCAE"><title>Etymology.</title><p>The specific epithet is an adjective and is derived from a Latin word “<italic>auriculatus</italic>“(ear-like), referring to the tegular apophysis which is like the contour of an ear in ventral view.</p></tp:treatment-sec><tp:treatment-sec sec-type="diagnosis" id="SECID0EZCAE"><title>Diagnosis.</title><p>
              <italic><tp:taxon-name><tp:taxon-name-part taxon-name-part-type="genus" reg="Cheiracanthium">Cheiracanthium</tp:taxon-name-part> <tp:taxon-name-part taxon-name-part-type="species" reg="auriculatum">auriculatum</tp:taxon-name-part></tp:taxon-name></italic> sp. n. is distinguished from all other <italic><tp:taxon-name><tp:taxon-name-part taxon-name-part-type="genus" reg="Cheiracanthium">Cheiracanthium</tp:taxon-name-part></tp:taxon-name></italic> species, except <italic><tp:taxon-name><tp:taxon-name-part taxon-name-part-type="genus" reg="Cheiracanthium">C.</tp:taxon-name-part> <tp:taxon-name-part taxon-name-part-type="species" reg="zhejiangense">zhejiangense</tp:taxon-name-part></tp:taxon-name></italic> Hu &amp; Song, 1982 (Fig. <xref ref-type="fig" rid="F4">4A–E</xref>), by having a distally filiform cymbial spur in the male, and by the general shape of the vulva in the female. From <italic><tp:taxon-name><tp:taxon-name-part taxon-name-part-type="genus" reg="Cheiracanthium">C.</tp:taxon-name-part> <tp:taxon-name-part taxon-name-part-type="species" reg="zhejiangense">zhejiangense</tp:taxon-name-part></tp:taxon-name></italic>, the male can be distinguished by the ear contour-shaped tegular apophysis and the uncoiling tip of cymbial spur (<italic>vs</italic> the falciform tegular apophysis and the coiled tip of the cymbial spur in <italic><tp:taxon-name><tp:taxon-name-part taxon-name-part-type="genus" reg="Cheiracanthium">C.</tp:taxon-name-part> <tp:taxon-name-part taxon-name-part-type="species" reg="zhejiangense">zhejiangense</tp:taxon-name-part></tp:taxon-name></italic>) (Figs <xref ref-type="fig" rid="F1">1A–C</xref>; <xref ref-type="fig" rid="F4">4A–C</xref>), the female can be differentiated by the indistinct atrium and copulatory ducts (<italic>vs</italic> the distinct atrium and copulatory ducts in <italic><tp:taxon-name><tp:taxon-name-part taxon-name-part-type="genus" reg="Cheiracanthium">C.</tp:taxon-name-part> <tp:taxon-name-part taxon-name-part-type="species" reg="zhejiangense">zhejiangense</tp:taxon-name-part></tp:taxon-name></italic>), the more or less lengthwise receptacles (<italic>vs</italic> the nearly horizontal receptacles in <italic><tp:taxon-name><tp:taxon-name-part taxon-name-part-type="genus" reg="Cheiracanthium">C.</tp:taxon-name-part> <tp:taxon-name-part taxon-name-part-type="species" reg="zhejiangense">zhejiangense</tp:taxon-name-part></tp:taxon-name></italic>) (Figs <xref ref-type="fig" rid="F1">1D–E</xref>; <xref ref-type="fig" rid="F4">4D–E</xref>), and by the different coil number of copulatory ducts (7 coils in <italic><tp:taxon-name><tp:taxon-name-part taxon-name-part-type="genus" reg="Cheiracanthium">C.</tp:taxon-name-part> <tp:taxon-name-part taxon-name-part-type="species" reg="auriculatum">auriculatum</tp:taxon-name-part></tp:taxon-name></italic> sp. n., instead of 8 coils in <italic><tp:taxon-name><tp:taxon-name-part taxon-name-part-type="genus" reg="Cheiracanthium">C.</tp:taxon-name-part> <tp:taxon-name-part taxon-name-part-type="species" reg="zhejiangense">zhejiangense</tp:taxon-name-part></tp:taxon-name></italic>) (Figs <xref ref-type="fig" rid="F1">1E</xref>; <xref ref-type="fig" rid="F4">4E</xref>). In addition, the two species can by separated by their habitus: abdomen without distinct colour pattern in <italic><tp:taxon-name><tp:taxon-name-part taxon-name-part-type="genus" reg="Cheiracanthium">C.</tp:taxon-name-part> <tp:taxon-name-part taxon-name-part-type="species" reg="auriculatum">auriculatum</tp:taxon-name-part></tp:taxon-name></italic> sp. n. (Fig. <xref ref-type="fig" rid="F1">1F–G</xref>), but with a median heart-shaped mark which reaches half of the opisthosoma length in <italic><tp:taxon-name><tp:taxon-name-part taxon-name-part-type="genus" reg="Cheiracanthium">C.</tp:taxon-name-part> <tp:taxon-name-part taxon-name-part-type="species" reg="zhejiangense">zhejiangense</tp:taxon-name-part></tp:taxon-name></italic> (Fig. <xref ref-type="fig" rid="F4">4F–G</xref>).</p><fig id="F1" position="float" orientation="portrait"><label>Figures 1.</label><caption><p>
                  <italic><tp:taxon-name><tp:taxon-name-part taxon-name-part-type="genus" reg="Cheiracanthium">Cheiracanthium</tp:taxon-name-part> <tp:taxon-name-part taxon-name-part-type="species" reg="auriculatum">auriculatum</tp:taxon-name-part></tp:taxon-name></italic> sp. n., male holotype and female allotype. <bold>A</bold> left palp, prolateral view <bold>B</bold> same, ventral view <bold>C</bold> same, retrolateral view <bold>D</bold> epigyne, ventral view <bold>E</bold> vulva, dorsal view <bold>F</bold> male habitus, dorsal view <bold>G</bold> female habitus, dorsal view. Scale bars: 0.5 mm (<bold>A–C</bold>); 0.2 mm (<bold>D–E</bold>); 2 mm (<bold>F–G</bold>).</p></caption><graphic xmlns:xlink="http://www.w3.org/1999/xlink" xlink:href="zookeys-762-033-g001.jpg" position="float" orientation="portrait" xlink:type="simple" id="oo_206732.jpg"/></fig></tp:treatment-sec><tp:treatment-sec sec-type="description" id="SECID0EKJAE"><title>Description.</title><p>
              <bold><italic>Male</italic></bold>. Total length 8.58–9.15. Holotype (Fig. <xref ref-type="fig" rid="F1">1A–C, F</xref>): <abbrev xmlns:xlink="http://www.w3.org/1999/xlink" xlink:title="total body length" id="ABBRID0EZJAE" xlink:type="simple">TL</abbrev> 9.15; <abbrev xmlns:xlink="http://www.w3.org/1999/xlink" xlink:title="carapace length" id="ABBRID0E4JAE" xlink:type="simple">CL</abbrev> 3.73, <abbrev xmlns:xlink="http://www.w3.org/1999/xlink" xlink:title="carapace width" id="ABBRID0EBKAE" xlink:type="simple">CW</abbrev> 2.41, <abbrev xmlns:xlink="http://www.w3.org/1999/xlink" xlink:title="carapace index" id="ABBRID0EFKAE" xlink:type="simple">CI</abbrev> (<abbrev xmlns:xlink="http://www.w3.org/1999/xlink" xlink:title="carapace length" id="ABBRID0EJKAE" xlink:type="simple">CL</abbrev>/<abbrev xmlns:xlink="http://www.w3.org/1999/xlink" xlink:title="carapace width" id="ABBRID0ENKAE" xlink:type="simple">CW</abbrev>) 1.55; <abbrev xmlns:xlink="http://www.w3.org/1999/xlink" xlink:title="abdomen length" id="ABBRID0ERKAE" xlink:type="simple">AL</abbrev> 4.05, <abbrev xmlns:xlink="http://www.w3.org/1999/xlink" xlink:title="abdomen width" id="ABBRID0EVKAE" xlink:type="simple">AW</abbrev> 2.42. <italic>Carapace</italic> (Fig. <xref ref-type="fig" rid="F1">1F</xref>) brown, uniformly coloured, without distinct pattern. Eye sizes and inter-distances: <abbrev xmlns:xlink="http://www.w3.org/1999/xlink" xlink:title="ocular area length" id="ABBRID0E6KAE" xlink:type="simple">OAL</abbrev> 0.39, <abbrev xmlns:xlink="http://www.w3.org/1999/xlink" xlink:title="ocular area width" id="ABBRID0EDLAE" xlink:type="simple">OAW</abbrev> 1.45; <abbrev xmlns:xlink="http://www.w3.org/1999/xlink" xlink:title="anterior median eyes" id="ABBRID0EHLAE" xlink:type="simple">AME</abbrev> 0.14, <abbrev xmlns:xlink="http://www.w3.org/1999/xlink" xlink:title="anterior lateral eyes" id="ABBRID0ELLAE" xlink:type="simple">ALE</abbrev> 0.16, <abbrev xmlns:xlink="http://www.w3.org/1999/xlink" xlink:title="posterior median eyes" id="ABBRID0EPLAE" xlink:type="simple">PME</abbrev> 0.16, <abbrev xmlns:xlink="http://www.w3.org/1999/xlink" xlink:title="posterior lateral eyes" id="ABBRID0ETLAE" xlink:type="simple">PLE</abbrev> 0.17; <abbrev xmlns:xlink="http://www.w3.org/1999/xlink" xlink:title="distance between AMEs" id="ABBRID0EXLAE" xlink:type="simple">AME–AME</abbrev> 0.27, <abbrev xmlns:xlink="http://www.w3.org/1999/xlink" xlink:title="distance between AME and ALE" id="ABBRID0E2LAE" xlink:type="simple">AME–ALE</abbrev> 0.27, <abbrev xmlns:xlink="http://www.w3.org/1999/xlink" xlink:title="distance between PMEs" id="ABBRID0E6LAE" xlink:type="simple">PME–PME</abbrev> 0.36, <abbrev xmlns:xlink="http://www.w3.org/1999/xlink" xlink:title="distance between PME and PLE" id="ABBRID0EDMAE" xlink:type="simple">PME–PLE</abbrev> 0.35; <abbrev xmlns:xlink="http://www.w3.org/1999/xlink" xlink:title="MOQ anterior width" id="ABBRID0EHMAE" xlink:type="simple">MOQA</abbrev> 0.56, <abbrev xmlns:xlink="http://www.w3.org/1999/xlink" xlink:title="MOQ posterior width" id="ABBRID0ELMAE" xlink:type="simple">MOQP</abbrev> 0.67, <abbrev xmlns:xlink="http://www.w3.org/1999/xlink" xlink:title="clypeal length" id="ABBRID0EPMAE" xlink:type="simple">CLL</abbrev> 0.10. <italic>Chelicerae</italic> protruding and reddish brown, with 3 teeth on promargin and 3 on retromargin respectively. <italic>Sternum</italic> dark brown, <abbrev xmlns:xlink="http://www.w3.org/1999/xlink" xlink:title="sternum length" id="ABBRID0EXMAE" xlink:type="simple">STL</abbrev> 1.69, <abbrev xmlns:xlink="http://www.w3.org/1999/xlink" xlink:title="sternum width" id="ABBRID0E2MAE" xlink:type="simple">STW</abbrev> 1.44. Labium and endites brown. <italic>Legs</italic> yellowish-white, without distinct colour markings. Leg measurements: I 18.84 (4.65, 1.22, 5.10, 5.60, 2.26), II 12.09 (3.30, 1.14, 3.24, 3.23, 1.19), III 8.61 (2.38, 0.86, 1.92, 2.40, 1.05), IV 12.47 (3.72, 0.95, 3.17, 4.00, 1.07); <abbrev xmlns:xlink="http://www.w3.org/1999/xlink" xlink:title="leg I / carapace length" id="ABBRID0EBNAE" xlink:type="simple">LL:CL</abbrev> 5.03. Leg spines: I 0-0-1p, 2v-1v-1p, 2v1p-1p1v-1v; II 0-0-1p, 1v-2v-1p, 2v1p-1v1p-1v; III 0-0-1p1r, 0-1p1r-0, 2v1p-1p1r-1v2p2r; IV 0-0-1p1r, 1v-1v1p-0, 2v1p-1v1p1r-1v2p2r. <italic>Abdomen</italic> (Fig. <xref ref-type="fig" rid="F1">1F</xref>) elongate-oval, dorsally grey, dorsum with indistinct heart-shaped mark and two pairs of not obvious muscle depressions; venter brownish without distinct pattern.</p><p>
              <italic>Palp</italic> (Fig. <xref ref-type="fig" rid="F1">1A–C</xref>). Tibia extremely long, about as long as cymbium, with two apophyses; retrolateral tibial apophysis (<abbrev xmlns:xlink="http://www.w3.org/1999/xlink" xlink:title="retrolateral tibial apophysis" id="ABBRID0ETNAE" xlink:type="simple">RTA</abbrev>) about 20% of tibia length, with a more or less bifurcate apex and hiding behind tegulum; prolateral tibial apophysis (<abbrev xmlns:xlink="http://www.w3.org/1999/xlink" xlink:title="prolateral tibial apophysis" id="ABBRID0EXNAE" xlink:type="simple">PTA</abbrev>) small and round; cymbial spur (<abbrev xmlns:xlink="http://www.w3.org/1999/xlink" xlink:title="cymbial spur" id="ABBRID0E2NAE" xlink:type="simple">CS</abbrev>) is approximately equal in length to tibia, tapering off into a filiform; cymbial fold (<abbrev xmlns:xlink="http://www.w3.org/1999/xlink" xlink:title="cymbial fold" id="ABBRID0E6NAE" xlink:type="simple">CF</abbrev>) poorly developed, for approximately 4/5 the length of cymbium; tip of cymbium short, about 1/4 of cymbium length. Tegulum oblong, 1.3 times longer than wide; tegular apophysis (<abbrev xmlns:xlink="http://www.w3.org/1999/xlink" xlink:title="tegular apophysis" id="ABBRID0EDOAE" xlink:type="simple">TA</abbrev>) long and sinuate, more than 4/5 of tegulum length, filamentous and like an ear’s contour in ventral view; embolus (E) arising at approximately 10 o’clock position, terminating at approximately 11 o’clock position, it’s tip covered by conductor (C); conductor large, falciform.</p><p>
              <bold><italic>Female</italic></bold>. Total length 8.66–9.30. Slightly larger in size and lighter in colour. Allotype (Fig. <xref ref-type="fig" rid="F1">1D–E, G</xref>) measured: <abbrev xmlns:xlink="http://www.w3.org/1999/xlink" xlink:title="total body length" id="ABBRID0ESOAE" xlink:type="simple">TL</abbrev> 9.30; <abbrev xmlns:xlink="http://www.w3.org/1999/xlink" xlink:title="carapace length" id="ABBRID0EWOAE" xlink:type="simple">CL</abbrev> = 3.03, <abbrev xmlns:xlink="http://www.w3.org/1999/xlink" xlink:title="carapace width" id="ABBRID0E1OAE" xlink:type="simple">CW</abbrev> = 2.22, <abbrev xmlns:xlink="http://www.w3.org/1999/xlink" xlink:title="carapace index" id="ABBRID0E5OAE" xlink:type="simple">CI</abbrev> (<abbrev xmlns:xlink="http://www.w3.org/1999/xlink" xlink:title="carapace length" id="ABBRID0ECPAE" xlink:type="simple">CL</abbrev>/<abbrev xmlns:xlink="http://www.w3.org/1999/xlink" xlink:title="carapace width" id="ABBRID0EGPAE" xlink:type="simple">CW</abbrev>) = 1.36; <abbrev xmlns:xlink="http://www.w3.org/1999/xlink" xlink:title="abdomen length" id="ABBRID0EKPAE" xlink:type="simple">AL</abbrev> = 4.95, <abbrev xmlns:xlink="http://www.w3.org/1999/xlink" xlink:title="abdomen width" id="ABBRID0EOPAE" xlink:type="simple">AW</abbrev> = 2.92. Eye diameters and inter-distances: <abbrev xmlns:xlink="http://www.w3.org/1999/xlink" xlink:title="ocular area length" id="ABBRID0ESPAE" xlink:type="simple">OAL</abbrev> 0.37, <abbrev xmlns:xlink="http://www.w3.org/1999/xlink" xlink:title="ocular area width" id="ABBRID0EWPAE" xlink:type="simple">OAW</abbrev> 1.23; <abbrev xmlns:xlink="http://www.w3.org/1999/xlink" xlink:title="anterior median eyes" id="ABBRID0E1PAE" xlink:type="simple">AME</abbrev> 0.14, <abbrev xmlns:xlink="http://www.w3.org/1999/xlink" xlink:title="anterior lateral eyes" id="ABBRID0E5PAE" xlink:type="simple">ALE</abbrev> 0.19, <abbrev xmlns:xlink="http://www.w3.org/1999/xlink" xlink:title="posterior median eyes" id="ABBRID0ECQAE" xlink:type="simple">PME</abbrev> 0.13, <abbrev xmlns:xlink="http://www.w3.org/1999/xlink" xlink:title="posterior lateral eyes" id="ABBRID0EGQAE" xlink:type="simple">PLE</abbrev> 0.14; <abbrev xmlns:xlink="http://www.w3.org/1999/xlink" xlink:title="distance between AMEs" id="ABBRID0EKQAE" xlink:type="simple">AME–AME</abbrev> 0.23, <abbrev xmlns:xlink="http://www.w3.org/1999/xlink" xlink:title="distance between AME and ALE" id="ABBRID0EOQAE" xlink:type="simple">AME–ALE</abbrev> 0.11, <abbrev xmlns:xlink="http://www.w3.org/1999/xlink" xlink:title="distance between PMEs" id="ABBRID0ESQAE" xlink:type="simple">PME–PME</abbrev> 0.31, <abbrev xmlns:xlink="http://www.w3.org/1999/xlink" xlink:title="distance between PME and PLE" id="ABBRID0EWQAE" xlink:type="simple">PME–PLE</abbrev> 0.23; <abbrev xmlns:xlink="http://www.w3.org/1999/xlink" xlink:title="MOQ anterior width" id="ABBRID0E1QAE" xlink:type="simple">MOQA</abbrev> 0.46, <abbrev xmlns:xlink="http://www.w3.org/1999/xlink" xlink:title="MOQ posterior width" id="ABBRID0E5QAE" xlink:type="simple">MOQP</abbrev> 0.58, <abbrev xmlns:xlink="http://www.w3.org/1999/xlink" xlink:title="clypeal length" id="ABBRID0ECRAE" xlink:type="simple">CLL</abbrev> 0.24. PMT: RMT = 6:6.<abbrev xmlns:xlink="http://www.w3.org/1999/xlink" xlink:title="sternum length" id="ABBRID0EGRAE" xlink:type="simple">STL</abbrev> 1.47, <abbrev xmlns:xlink="http://www.w3.org/1999/xlink" xlink:title="sternum width" id="ABBRID0EKRAE" xlink:type="simple">STW</abbrev> 1.23. Leg measurements: I 12.70 (3.30, 1.06, 3.42, 3.39, 1.54), II 8.51 (2.42, 0.86, 2.23, 2.05, 0.96), III 6.42 (1.92, 0.69, 1.35, 1.65, 0.80), IV 9.67 (2.75, 0.89, 2.39, 2.68, 0.96); <abbrev xmlns:xlink="http://www.w3.org/1999/xlink" xlink:title="leg I / carapace length" id="ABBRID0EORAE" xlink:type="simple">LL:CL</abbrev> 4.19. Leg spines: I 0-1p-1p, 2v-2v-0, 2v-1p1r-1v; II 0-0-1p, 1v-2v-1p, 2v1p-1p1r-1v; III 0-1p-1p1r, 1v-1p1r-0, 2v1p1r-1p1r-1v2p2r; IV 0-0-1p1r, 1v-1v1p1r-0, 2v1p1r-1v1p1r-1v2p2r.</p><p>
              <italic>Epigyne</italic> (Fig. <xref ref-type="fig" rid="F1">1D–E</xref>). Atrium (A) indistinct, without delimited margin, about four times wider than long; receptacles (R) are faintly visible through epigynal plate in ventral view; two copulatory openings (<abbrev xmlns:xlink="http://www.w3.org/1999/xlink" xlink:title="copulatory opening" id="ABBRID0E6RAE" xlink:type="simple">CO</abbrev>) located at lateral borders of atrium; the transparent copulatory ducts (<abbrev xmlns:xlink="http://www.w3.org/1999/xlink" xlink:title="copulatory duct" id="ABBRID0EDSAE" xlink:type="simple">CD</abbrev>) running spirally (length of spira about 1.4 times longer than receptacles), forming 7 entwined loops (including 4 ascending coils and 3 descending coils); receptacle sickle-shaped, separated by three diameters.</p></tp:treatment-sec><tp:treatment-sec sec-type="distribution" id="SECID0EHSAE"><title>Distribution.</title><p>Presently known only from the type locality, Jinggang Mountains, Jiangxi, China (Fig. <xref ref-type="fig" rid="F5">5</xref>).</p></tp:treatment-sec><tp:treatment-sec><!--Section generated to contain objects referenced in tp:taxon-treatment.--><fig id="F5" position="float" orientation="portrait"><label>Figure 5.</label><caption><p>Locality of Jinggang Mountains in China.</p></caption><graphic xmlns:xlink="http://www.w3.org/1999/xlink" xlink:href="zookeys-762-033-g005.jpg" position="float" orientation="portrait" xlink:type="simple" id="oo_206736.jpg"/></fig><fig id="F4" position="float" orientation="portrait"><label>Figures 4.</label><caption><p>
                  <italic><tp:taxon-name><tp:taxon-name-part taxon-name-part-type="genus" reg="Cheiracanthium">Cheiracanthium</tp:taxon-name-part> <tp:taxon-name-part taxon-name-part-type="species" reg="zhejiangense">zhejiangense</tp:taxon-name-part></tp:taxon-name></italic> Hu &amp; Song, 1982, male and female from Jinggang Mountains, Jiangxi, China. <bold>A</bold> left male palp, prolateral view <bold>B</bold> same, ventral view <bold>C</bold> same, retrolateral view <bold>D</bold> epigyne, ventral view <bold>E</bold> vulva, dorsal view <bold>F</bold> male habitus, dorsal view <bold>G</bold> female habitus, dorsal view. Scale bars: 0.5 mm (<bold>A–C</bold>); 0.2 mm (<bold>D–E</bold>); 2 mm (<bold>F–G</bold>).</p></caption><graphic xmlns:xlink="http://www.w3.org/1999/xlink" xlink:href="zookeys-762-033-g004.jpg" position="float" orientation="portrait" xlink:type="simple" id="oo_206735.jpg"/></fig></tp:treatment-sec></tp:taxon-treatment>
