# Supplementary material for: Four species of spider genus Cheiracanthium C. L. Koch, 1839 (Araneae, Eutichuridae) from Jinggang Mountains, Jiangxi Province, China
Source: Zookeys. 2018 May 30;(762):33–45. doi: 10.3897/zookeys.762.23786 (PMC5990546; doi:10.3897/zookeys.762.23786)
Supplement: XML Treatment for Cheiracanthium echinulatum [file zookeys.762.23786-treatment2.xml]

<!DOCTYPE tp:taxon-treatment
  PUBLIC "-//TaxonX//DTD Taxonomic Treatment Publishing DTD v0 20100105//EN" "tax-treatment-NSO.dtd">
<tp:taxon-treatment xmlns:tp="http://www.plazi.org/taxpub"><tp:treatment-meta><kwd-group><label>Taxon classification</label><kwd><named-content xmlns:xlink="http://www.w3.org/1999/xlink" content-type="kingdom">Animalia</named-content></kwd><kwd><named-content xmlns:xlink="http://www.w3.org/1999/xlink" content-type="order">Araneae</named-content></kwd><kwd><named-content xmlns:xlink="http://www.w3.org/1999/xlink" content-type="family">Eutichuridae</named-content></kwd></kwd-group><mixed-citation publication-type="journal"><person-group><name><surname>Zhang</surname><given-names>Jianshuang</given-names></name><name><surname>Zhang</surname><given-names>Guren</given-names></name><name><surname>Yu</surname><given-names>Hao</given-names></name></person-group><article-title>Four species of spider genus <italic><tp:taxon-name><tp:taxon-name-part taxon-name-part-type="genus" reg="Cheiracanthium">Cheiracanthium</tp:taxon-name-part></tp:taxon-name></italic> C. L. Koch, 1839 (<tp:taxon-name><tp:taxon-name-part taxon-name-part-type="order">Araneae</tp:taxon-name-part></tp:taxon-name>, <tp:taxon-name><tp:taxon-name-part taxon-name-part-type="family">Eutichuridae</tp:taxon-name-part></tp:taxon-name>) from Jinggang Mountains, Jiangxi Province, China</article-title><source>Zookeys</source><day>30</day><month>5</month><year>2018</year><volume>2018</volume><issue>762</issue><fpage>33</fpage><lpage>45</lpage><pub-id pub-id-type="doi">10.3897/zookeys.762.23786</pub-id></mixed-citation></tp:treatment-meta><tp:nomenclature><tp:taxon-name>
              <tp:taxon-name-part taxon-name-part-type="genus" reg="Cheiracanthium">Cheiracanthium</tp:taxon-name-part>
              <tp:taxon-name-part taxon-name-part-type="species" reg="echinulatum">echinulatum</tp:taxon-name-part>
              <object-id xmlns:xlink="http://www.w3.org/1999/xlink" content-type="zoobank" xlink:type="simple">http://zoobank.org/A1935AC9-A0A9-45F2-8BFA-22E0F3172401</object-id>
            </tp:taxon-name><tp:taxon-status xmlns:xlink="http://www.w3.org/1999/xlink" xlink:type="simple">sp. n.</tp:taxon-status><xref ref-type="fig" rid="F2">Figs 2</xref><xref ref-type="fig" rid="F5">, 5</xref></tp:nomenclature><tp:treatment-sec sec-type="type material" id="SECID0EBUAE"><title>Type material.</title><p>Holotype ♂ (SYSU-JX-11-182): China, Jiangxi Province, Jinggang Mountains Nature Reserve, Xiangzhou village (380 m; <named-content xmlns:xlink="http://www.w3.org/1999/xlink" content-type="dwc:verbatimCoordinates" xlink:type="simple"><named-content content-type="geo-json" specific-use="{&#34;type&#34;:&#34;Point&#34;,&#34;coordinates&#34;:[114.266647,26.591731]}" id="NCID0EKUAE" xlink:type="simple">26°35'30.23"N, 114°15'59.93"E</named-content></named-content>), 26 April 2011, Hao Yu and Zhenyu Jin leg. Paratypes: 1♂, same data as holotype.</p></tp:treatment-sec><tp:treatment-sec sec-type="etymology" id="SECID0EPUAE"><title>Etymology.</title><p>The species epithet is taken from the Latin adjective <italic>echinulatus</italic> and refers to the spinule-shaped tegular apophysis.</p></tp:treatment-sec><tp:treatment-sec sec-type="diagnosis" id="SECID0EXUAE"><title>Diagnosis.</title><p>This new species resembles <italic><tp:taxon-name><tp:taxon-name-part taxon-name-part-type="genus" reg="Cheiracanthium">C.</tp:taxon-name-part> <tp:taxon-name-part taxon-name-part-type="species" reg="taegense">taegense</tp:taxon-name-part></tp:taxon-name></italic> Paik, 1990 (Paik, 1990: 11, f. 39–47; Baba &amp; Yoshitake, 2016: 39, f. 1–4) in having the similar beak-shaped cymbial spur, and stalk-like dorsal tibial apophysis, but can be distinguished by: (1) the embolus originated at 3 o’clock position (Fig. <xref ref-type="fig" rid="F2">2B–C</xref>), <italic>vs.</italic> originated at 1–2 o’clock position in <italic><tp:taxon-name><tp:taxon-name-part taxon-name-part-type="genus" reg="Cheiracanthium">C.</tp:taxon-name-part> <tp:taxon-name-part taxon-name-part-type="species" reg="taegense">taegense</tp:taxon-name-part></tp:taxon-name></italic> (Paik, 1990: 11, f. 41; Baba &amp; Yoshitake, 2016: 39, f. 3–4); (2) tegular apophysis smaller, straight and acicular (Fig. <xref ref-type="fig" rid="F2">2A–C</xref>), instead of bigger and slightly curved in <italic><tp:taxon-name><tp:taxon-name-part taxon-name-part-type="genus" reg="Cheiracanthium">C.</tp:taxon-name-part> <tp:taxon-name-part taxon-name-part-type="species" reg="taegense">taegense</tp:taxon-name-part></tp:taxon-name></italic> (Paik, 1990: 11, f. 41, 43; Baba &amp; Yoshitake, 2016: 39, f. 3–4); (3) <abbrev xmlns:xlink="http://www.w3.org/1999/xlink" xlink:title="retrolateral tibial apophysis" id="ABBRID0EIWAE" xlink:type="simple">RTA</abbrev> straight and digitiform (Fig. <xref ref-type="fig" rid="F2">2A–C</xref>), but with a curved and hook-shaped apex in <italic><tp:taxon-name><tp:taxon-name-part taxon-name-part-type="genus" reg="Cheiracanthium">C.</tp:taxon-name-part> <tp:taxon-name-part taxon-name-part-type="species" reg="taegense">taegense</tp:taxon-name-part></tp:taxon-name></italic> (Baba &amp; Yoshitake, 2016: 39, f. 3–4).</p><fig id="F2" position="float" orientation="portrait"><label>Figures 2.</label><caption><p>
                  <italic><tp:taxon-name><tp:taxon-name-part taxon-name-part-type="genus" reg="Cheiracanthium">Cheiracanthium</tp:taxon-name-part> <tp:taxon-name-part taxon-name-part-type="species" reg="echinulatum">echinulatum</tp:taxon-name-part></tp:taxon-name></italic> sp. n., male holotype. <bold>A</bold> left palp, prolateral view <bold>B</bold> same, ventral view <bold>C</bold> same, retrolateral view <bold>D</bold> male habitus, dorsal view <bold>E</bold> same, ventral view <bold>F</bold> same, lateral view. Scale bars: 0.5 mm (<bold>A–C</bold>); 2 mm (<bold>D–F</bold>).</p></caption><graphic xmlns:xlink="http://www.w3.org/1999/xlink" xlink:href="zookeys-762-033-g002.jpg" position="float" orientation="portrait" xlink:type="simple" id="oo_206733.jpg"/></fig></tp:treatment-sec><tp:treatment-sec sec-type="description" id="SECID0EDYAE"><title>Description.</title><p>
              <bold><italic>Male</italic></bold>. Total length 9.06–9.12. Holotype (Fig. <xref ref-type="fig" rid="F2">2</xref>): <abbrev xmlns:xlink="http://www.w3.org/1999/xlink" xlink:title="total body length" id="ABBRID0ESYAE" xlink:type="simple">TL</abbrev> 9.06; <abbrev xmlns:xlink="http://www.w3.org/1999/xlink" xlink:title="carapace length" id="ABBRID0EWYAE" xlink:type="simple">CL</abbrev> 3.58, <abbrev xmlns:xlink="http://www.w3.org/1999/xlink" xlink:title="carapace width" id="ABBRID0E1YAE" xlink:type="simple">CW</abbrev> 2.34, <abbrev xmlns:xlink="http://www.w3.org/1999/xlink" xlink:title="carapace index" id="ABBRID0E5YAE" xlink:type="simple">CI</abbrev> (<abbrev xmlns:xlink="http://www.w3.org/1999/xlink" xlink:title="carapace length" id="ABBRID0ECZAE" xlink:type="simple">CL</abbrev>/<abbrev xmlns:xlink="http://www.w3.org/1999/xlink" xlink:title="carapace width" id="ABBRID0EGZAE" xlink:type="simple">CW</abbrev>) 1.53; <abbrev xmlns:xlink="http://www.w3.org/1999/xlink" xlink:title="abdomen length" id="ABBRID0EKZAE" xlink:type="simple">AL</abbrev> 4.99, <abbrev xmlns:xlink="http://www.w3.org/1999/xlink" xlink:title="abdomen width" id="ABBRID0EOZAE" xlink:type="simple">AW</abbrev> 2.27. <italic>Carapace</italic> (Fig. <xref ref-type="fig" rid="F2">2D, F</xref>) yellow except reddish ocular area, without distinct colour pattern. Eye sizes and inter-distances: <abbrev xmlns:xlink="http://www.w3.org/1999/xlink" xlink:title="ocular area length" id="ABBRID0EYZAE" xlink:type="simple">OAL</abbrev> 0.34, <abbrev xmlns:xlink="http://www.w3.org/1999/xlink" xlink:title="ocular area width" id="ABBRID0E3ZAE" xlink:type="simple">OAW</abbrev> 1.26; <abbrev xmlns:xlink="http://www.w3.org/1999/xlink" xlink:title="anterior median eyes" id="ABBRID0EA1AE" xlink:type="simple">AME</abbrev> 0.15, <abbrev xmlns:xlink="http://www.w3.org/1999/xlink" xlink:title="anterior lateral eyes" id="ABBRID0EE1AE" xlink:type="simple">ALE</abbrev> 0.15, <abbrev xmlns:xlink="http://www.w3.org/1999/xlink" xlink:title="posterior median eyes" id="ABBRID0EI1AE" xlink:type="simple">PME</abbrev> 0.14, <abbrev xmlns:xlink="http://www.w3.org/1999/xlink" xlink:title="posterior lateral eyes" id="ABBRID0EM1AE" xlink:type="simple">PLE</abbrev> 0.13; <abbrev xmlns:xlink="http://www.w3.org/1999/xlink" xlink:title="distance between AMEs" id="ABBRID0EQ1AE" xlink:type="simple">AME–AME</abbrev> 0.46, <abbrev xmlns:xlink="http://www.w3.org/1999/xlink" xlink:title="distance between AME and ALE" id="ABBRID0EU1AE" xlink:type="simple">AME–ALE</abbrev> 0.25, <abbrev xmlns:xlink="http://www.w3.org/1999/xlink" xlink:title="distance between PMEs" id="ABBRID0EY1AE" xlink:type="simple">PME–PME</abbrev> 0.54, <abbrev xmlns:xlink="http://www.w3.org/1999/xlink" xlink:title="distance between PME and PLE" id="ABBRID0E31AE" xlink:type="simple">PME–PLE</abbrev> 0.22; <abbrev xmlns:xlink="http://www.w3.org/1999/xlink" xlink:title="MOQ anterior width" id="ABBRID0EA2AE" xlink:type="simple">MOQA</abbrev> 0.43, <abbrev xmlns:xlink="http://www.w3.org/1999/xlink" xlink:title="MOQ posterior width" id="ABBRID0EE2AE" xlink:type="simple">MOQP</abbrev> 0.55, <abbrev xmlns:xlink="http://www.w3.org/1999/xlink" xlink:title="clypeal length" id="ABBRID0EI2AE" xlink:type="simple">CLL</abbrev> 0.13. <italic>Chelicerae</italic> light brown and robust, with long and wine-coloured fangs, with 3 teeth on promargin and 3 on retromargin respectively. <italic>Sternum</italic> (Fig. <xref ref-type="fig" rid="F2">2E</xref>) yellowish, <abbrev xmlns:xlink="http://www.w3.org/1999/xlink" xlink:title="sternum length" id="ABBRID0EU2AE" xlink:type="simple">STL</abbrev> 1.79, <abbrev xmlns:xlink="http://www.w3.org/1999/xlink" xlink:title="sternum width" id="ABBRID0EY2AE" xlink:type="simple">STW</abbrev> 1.32. Labium and endites brown. <italic>Legs</italic> yellowish, without distinct colour markings. Leg measurements: I 23.70 (5.90, 1.05, 7.31, 7.99, 1.46), II 14.92 (3.41, 0.82, 4.14, 5.26, 1.29), III 11.10 (2.53, 1.43, 2.16, 3.94, 1.03), IV 16.42 (4.18, 1.21, 4.13, 5.66, 1.24); <abbrev xmlns:xlink="http://www.w3.org/1999/xlink" xlink:title="leg I / carapace length" id="ABBRID0E52AE" xlink:type="simple">LL:CL</abbrev> 6.62. Leg spines: I 0-1p1r-1p1r, 3v-3v-1v1p, 2v-0-1v; II 0-1p1r-1p1r, 3v-2v-1v1p, 2v1p-2v1p-1v; III 0-1p1r-1p1r, 2v1p1r-1p1r-0, 2v1p1r-2v1p1r-2v1p2r; IV 0-1p1r-1p1r, 1v1p1r-1v2r-1v1r, 2v1p1r-2v1p1r-1v1p3r. <italic>Abdomen</italic> (Fig. <xref ref-type="fig" rid="F2">2D–F</xref>) lanceolate, dorsally yellowish white, scattered numerous indistinct pigmented spots; venter yellowish without distinct pattern.</p><p>
              <italic>Palp</italic> (Fig. <xref ref-type="fig" rid="F2">2A–C</xref>). Tibia twice shorter than cymbium, with three apophyses; retrolateral tibial apophysis (<abbrev xmlns:xlink="http://www.w3.org/1999/xlink" xlink:title="retrolateral tibial apophysis" id="ABBRID0EQ3AE" xlink:type="simple">RTA</abbrev>) about 50% of tibia length, heavily sclerotised and with a fingerlike apex; prolateral tibial apophysis (<abbrev xmlns:xlink="http://www.w3.org/1999/xlink" xlink:title="prolateral tibial apophysis" id="ABBRID0EU3AE" xlink:type="simple">PTA</abbrev>) distinctly elevated and relatively short, about 30% of tibia length, coniform in prolateral view and digitiform in ventral view; dorsal tibial apophysis (<abbrev xmlns:xlink="http://www.w3.org/1999/xlink" xlink:title="dorsal tibial apophysis" id="ABBRID0EY3AE" xlink:type="simple">DTA</abbrev>) thin and stalk-shaped, about as long as <abbrev xmlns:xlink="http://www.w3.org/1999/xlink" xlink:title="retrolateral tibial apophysis" id="ABBRID0E33AE" xlink:type="simple">RTA</abbrev>; cymbial spur (<abbrev xmlns:xlink="http://www.w3.org/1999/xlink" xlink:title="cymbial spur" id="ABBRID0EA4AE" xlink:type="simple">CS</abbrev>) beak-shaped, twice shorter than tibia; cymbial fold (<abbrev xmlns:xlink="http://www.w3.org/1999/xlink" xlink:title="cymbial fold" id="ABBRID0EE4AE" xlink:type="simple">CF</abbrev>) strongly developed and well visible in ventral and retrolateral view, for approximately 2/3 the length of cymbium; tip of cymbium long, about 1/3 of cymbium length. Tegulum 1.3 longer than wide, membranous and semitransparent except its margin in ventral view; tegular apophysis (<abbrev xmlns:xlink="http://www.w3.org/1999/xlink" xlink:title="tegular apophysis" id="ABBRID0EI4AE" xlink:type="simple">TA</abbrev>) short and thin, spiculate; embolus (E) starts on the retrolateral flank (approximately 3 o’clock of tegulum), surrounds the base and ends at conductor (C) apex, its tip filiform and curved behind conductor; conductor large and membranous.</p><p>
              <bold><italic>Female</italic></bold>. Unknown.</p></tp:treatment-sec><tp:treatment-sec sec-type="comments" id="SECID0ET4AE"><title>Comments.</title><p>According to the <xref ref-type="bibr" rid="B15">World Spider Catalogue 2018</xref>, a total of 11 <italic><tp:taxon-name><tp:taxon-name-part taxon-name-part-type="genus" reg="Cheiracanthium">Cheiracanthium</tp:taxon-name-part></tp:taxon-name></italic> species are known from females only in China: <italic><tp:taxon-name><tp:taxon-name-part taxon-name-part-type="genus" reg="Cheiracanthium">C.</tp:taxon-name-part> <tp:taxon-name-part taxon-name-part-type="species" reg="approximatum">approximatum</tp:taxon-name-part></tp:taxon-name></italic> O. P.-Cambridge, 1885, <italic><tp:taxon-name><tp:taxon-name-part taxon-name-part-type="genus" reg="Cheiracanthium">C.</tp:taxon-name-part> <tp:taxon-name-part taxon-name-part-type="species" reg="escaladae">escaladae</tp:taxon-name-part></tp:taxon-name></italic> Barrion et al., 2013, <italic><tp:taxon-name><tp:taxon-name-part taxon-name-part-type="genus" reg="Cheiracanthium">C.</tp:taxon-name-part> <tp:taxon-name-part taxon-name-part-type="species" reg="fujianense">fujianense</tp:taxon-name-part></tp:taxon-name></italic> Gong, 1983, <italic><tp:taxon-name><tp:taxon-name-part taxon-name-part-type="genus" reg="Cheiracanthium">C.</tp:taxon-name-part> <tp:taxon-name-part taxon-name-part-type="species" reg="hypocyrtum">hypocyrtum</tp:taxon-name-part></tp:taxon-name></italic> Zhang &amp; Zhu, 1993, <italic><tp:taxon-name><tp:taxon-name-part taxon-name-part-type="genus" reg="Cheiracanthium">C.</tp:taxon-name-part> <tp:taxon-name-part taxon-name-part-type="species" reg="liuyangense">liuyangense</tp:taxon-name-part></tp:taxon-name></italic> Xie et al., 1996, <italic><tp:taxon-name><tp:taxon-name-part taxon-name-part-type="genus" reg="Cheiracanthium">C.</tp:taxon-name-part> <tp:taxon-name-part taxon-name-part-type="species" reg="olliforme">olliforme</tp:taxon-name-part></tp:taxon-name></italic> Zhang &amp; Zhu, 1993, <italic><tp:taxon-name><tp:taxon-name-part taxon-name-part-type="genus" reg="Cheiracanthium">C.</tp:taxon-name-part> <tp:taxon-name-part taxon-name-part-type="species" reg="potanini">potanini</tp:taxon-name-part></tp:taxon-name></italic> Schenkel, 1963, <italic><tp:taxon-name><tp:taxon-name-part taxon-name-part-type="genus" reg="Cheiracanthium">C.</tp:taxon-name-part> <tp:taxon-name-part taxon-name-part-type="species" reg="rupicola">rupicola</tp:taxon-name-part></tp:taxon-name></italic> (Thorell, 1897), <italic><tp:taxon-name><tp:taxon-name-part taxon-name-part-type="genus" reg="Cheiracanthium">C.</tp:taxon-name-part> <tp:taxon-name-part taxon-name-part-type="species" reg="solidum">solidum</tp:taxon-name-part></tp:taxon-name></italic> Zhang et al., 1993, <italic><tp:taxon-name><tp:taxon-name-part taxon-name-part-type="genus" reg="Cheiracanthium">C.</tp:taxon-name-part> <tp:taxon-name-part taxon-name-part-type="species" reg="sphaericum">sphaericum</tp:taxon-name-part></tp:taxon-name></italic> Zhang et al., 1993, <italic><tp:taxon-name><tp:taxon-name-part taxon-name-part-type="genus" reg="Cheiracanthium">C.</tp:taxon-name-part> <tp:taxon-name-part taxon-name-part-type="species" reg="longtailen">longtailen</tp:taxon-name-part></tp:taxon-name></italic> Xu, 1993. Among them, <italic><tp:taxon-name><tp:taxon-name-part taxon-name-part-type="genus" reg="Cheiracanthium">C.</tp:taxon-name-part> <tp:taxon-name-part taxon-name-part-type="species" reg="escaladae">escaladae</tp:taxon-name-part></tp:taxon-name></italic> is supposedly a <italic><tp:taxon-name><tp:taxon-name-part taxon-name-part-type="genus" reg="Clubiona">Clubiona</tp:taxon-name-part></tp:taxon-name></italic> species based on epigyne morphology, while <italic><tp:taxon-name><tp:taxon-name-part taxon-name-part-type="genus" reg="Cheiracanthium">C.</tp:taxon-name-part> <tp:taxon-name-part taxon-name-part-type="species" reg="potanini">potanini</tp:taxon-name-part></tp:taxon-name></italic> is supposededly doubtful because of the poor original illustrations and description. The other nine can be considered tentatively as valid <italic><tp:taxon-name><tp:taxon-name-part taxon-name-part-type="genus" reg="Cheiracanthium">Cheiracanthium</tp:taxon-name-part></tp:taxon-name></italic> species. However, none of them could be matched with <italic><tp:taxon-name><tp:taxon-name-part taxon-name-part-type="genus" reg="Cheiracanthium">C.</tp:taxon-name-part> <tp:taxon-name-part taxon-name-part-type="species" reg="echinulatum">echinulatum</tp:taxon-name-part></tp:taxon-name></italic> sp. n. due to their different habitus (abdomen without distinct colour pattern in <italic><tp:taxon-name><tp:taxon-name-part taxon-name-part-type="genus" reg="Cheiracanthium">C.</tp:taxon-name-part> <tp:taxon-name-part taxon-name-part-type="species" reg="echinulatum">echinulatum</tp:taxon-name-part></tp:taxon-name></italic> sp. n., but with a median heart-shaped mark in <italic><tp:taxon-name><tp:taxon-name-part taxon-name-part-type="genus" reg="Cheiracanthium">C.</tp:taxon-name-part> <tp:taxon-name-part taxon-name-part-type="species" reg="approximatum">approximatum</tp:taxon-name-part></tp:taxon-name></italic>, <italic><tp:taxon-name><tp:taxon-name-part taxon-name-part-type="genus" reg="Cheiracanthium">C.</tp:taxon-name-part> <tp:taxon-name-part taxon-name-part-type="species" reg="fujianense">fujianense</tp:taxon-name-part></tp:taxon-name></italic> and <italic><tp:taxon-name><tp:taxon-name-part taxon-name-part-type="genus" reg="Cheiracanthium">C.</tp:taxon-name-part> <tp:taxon-name-part taxon-name-part-type="species" reg="rupicola">rupicola</tp:taxon-name-part></tp:taxon-name></italic>, with two pairs of muscular depressions in <italic><tp:taxon-name><tp:taxon-name-part taxon-name-part-type="genus" reg="Cheiracanthium">C.</tp:taxon-name-part> <tp:taxon-name-part taxon-name-part-type="species" reg="hypocyrtum">hypocyrtum</tp:taxon-name-part></tp:taxon-name>, <tp:taxon-name><tp:taxon-name-part taxon-name-part-type="genus" reg="Cheiracanthium">C.</tp:taxon-name-part> <tp:taxon-name-part taxon-name-part-type="species" reg="liuyangense">liuyangense</tp:taxon-name-part></tp:taxon-name></italic> and <italic><tp:taxon-name><tp:taxon-name-part taxon-name-part-type="genus" reg="Cheiracanthium">C.</tp:taxon-name-part> <tp:taxon-name-part taxon-name-part-type="species" reg="sphaericum">sphaericum</tp:taxon-name-part></tp:taxon-name></italic>) and different number of cheliceral teeth (chelicerae with 3 promarginal and 3 retromarginal teeth in <italic><tp:taxon-name><tp:taxon-name-part taxon-name-part-type="genus" reg="Cheiracanthium">C.</tp:taxon-name-part> <tp:taxon-name-part taxon-name-part-type="species" reg="echinulatum">echinulatum</tp:taxon-name-part></tp:taxon-name></italic> sp. n., but with 3 promarginal and 2 retromarginal teeth in <italic><tp:taxon-name><tp:taxon-name-part taxon-name-part-type="genus" reg="Cheiracanthium">C.</tp:taxon-name-part> <tp:taxon-name-part taxon-name-part-type="species" reg="hypocyrtum">hypocyrtum</tp:taxon-name-part></tp:taxon-name></italic>, <italic><tp:taxon-name><tp:taxon-name-part taxon-name-part-type="genus" reg="Cheiracanthium">C.</tp:taxon-name-part> <tp:taxon-name-part taxon-name-part-type="species" reg="olliforme">olliforme</tp:taxon-name-part></tp:taxon-name></italic> and <italic><tp:taxon-name><tp:taxon-name-part taxon-name-part-type="genus" reg="Cheiracanthium">C.</tp:taxon-name-part> <tp:taxon-name-part taxon-name-part-type="species" reg="sphaericum">sphaericum</tp:taxon-name-part></tp:taxon-name></italic>, with 3 promarginal and 1 retromarginal teeth in <italic><tp:taxon-name><tp:taxon-name-part taxon-name-part-type="genus" reg="Cheiracanthium">C.</tp:taxon-name-part> <tp:taxon-name-part taxon-name-part-type="species" reg="liuyangense">liuyangense</tp:taxon-name-part></tp:taxon-name></italic>, with 2 promarginal and 1 retromarginal teeth in <italic><tp:taxon-name><tp:taxon-name-part taxon-name-part-type="genus" reg="Cheiracanthium">C.</tp:taxon-name-part> <tp:taxon-name-part taxon-name-part-type="species" reg="solidum">solidum</tp:taxon-name-part></tp:taxon-name></italic>, with 2 promarginal and 3 retromarginal teeth in <italic><tp:taxon-name><tp:taxon-name-part taxon-name-part-type="genus" reg="Cheiracanthium">C.</tp:taxon-name-part> <tp:taxon-name-part taxon-name-part-type="species" reg="longtailen">longtailen</tp:taxon-name-part></tp:taxon-name></italic>).</p></tp:treatment-sec><tp:treatment-sec sec-type="distribution" id="SECID0EWIAG"><title>Distribution.</title><p>Presently known only from the type locality, Jinggang Mountains, Jiangxi, China (Fig. <xref ref-type="fig" rid="F5">5</xref>).</p></tp:treatment-sec><tp:treatment-sec><!--Section generated to contain objects referenced in tp:taxon-treatment.--><fig id="F5" position="float" orientation="portrait"><label>Figure 5.</label><caption><p>Locality of Jinggang Mountains in China.</p></caption><graphic xmlns:xlink="http://www.w3.org/1999/xlink" xlink:href="zookeys-762-033-g005.jpg" position="float" orientation="portrait" xlink:type="simple" id="oo_206736.jpg"/></fig></tp:treatment-sec><ref-list><ref id="B15"><mixed-citation xmlns:xlink="http://www.w3.org/1999/xlink" xlink:type="simple">
          <institution xlink:type="simple">World Spider Catalogue</institution> (<year>2018</year>) World Spider Catalogue. Natural History Museum Bern. <ext-link xlink:type="simple" ext-link-type="uri" xlink:href="http://wsc.nmbe.ch">http://wsc.nmbe.ch</ext-link>, version 19 [accessed on 14 April 2018]</mixed-citation></ref></ref-list></tp:taxon-treatment>
