# Supplementary material for: Four species of spider genus Cheiracanthium C. L. Koch, 1839 (Araneae, Eutichuridae) from Jinggang Mountains, Jiangxi Province, China
Source: Zookeys. 2018 May 30;(762):33–45. doi: 10.3897/zookeys.762.23786 (PMC5990546; doi:10.3897/zookeys.762.23786)
Supplement: XML Treatment for Cheiracanthium taiwanicum [file zookeys.762.23786-treatment3.xml]

<!DOCTYPE tp:taxon-treatment
  PUBLIC "-//TaxonX//DTD Taxonomic Treatment Publishing DTD v0 20100105//EN" "tax-treatment-NSO.dtd">
<tp:taxon-treatment xmlns:tp="http://www.plazi.org/taxpub"><tp:treatment-meta><kwd-group><label>Taxon classification</label><kwd><named-content xmlns:xlink="http://www.w3.org/1999/xlink" content-type="kingdom">Animalia</named-content></kwd><kwd><named-content xmlns:xlink="http://www.w3.org/1999/xlink" content-type="order">Araneae</named-content></kwd><kwd><named-content xmlns:xlink="http://www.w3.org/1999/xlink" content-type="family">Eutichuridae</named-content></kwd></kwd-group><mixed-citation publication-type="journal"><person-group><name><surname>Zhang</surname><given-names>Jianshuang</given-names></name><name><surname>Zhang</surname><given-names>Guren</given-names></name><name><surname>Yu</surname><given-names>Hao</given-names></name></person-group><article-title>Four species of spider genus <italic><tp:taxon-name><tp:taxon-name-part taxon-name-part-type="genus" reg="Cheiracanthium">Cheiracanthium</tp:taxon-name-part></tp:taxon-name></italic> C. L. Koch, 1839 (<tp:taxon-name><tp:taxon-name-part taxon-name-part-type="order">Araneae</tp:taxon-name-part></tp:taxon-name>, <tp:taxon-name><tp:taxon-name-part taxon-name-part-type="family">Eutichuridae</tp:taxon-name-part></tp:taxon-name>) from Jinggang Mountains, Jiangxi Province, China</article-title><source>Zookeys</source><day>30</day><month>5</month><year>2018</year><volume>2018</volume><issue>762</issue><fpage>33</fpage><lpage>45</lpage><pub-id pub-id-type="doi">10.3897/zookeys.762.23786</pub-id></mixed-citation></tp:treatment-meta><tp:nomenclature><tp:taxon-name>
              <tp:taxon-name-part taxon-name-part-type="genus" reg="Cheiracanthium">Cheiracanthium</tp:taxon-name-part>
              <tp:taxon-name-part taxon-name-part-type="species" reg="taiwanicum">taiwanicum</tp:taxon-name-part>
            </tp:taxon-name><tp:taxon-authority>Chen, Huang, Chen &amp; Wang, 2006</tp:taxon-authority><xref ref-type="fig" rid="F3">Figs 3</xref><xref ref-type="fig" rid="F5">, 5</xref><tp:nomenclature-citation-list><tp:nomenclature-citation><tp:taxon-name>
                  <tp:taxon-name-part taxon-name-part-type="genus" reg="Cheiracanthium">Cheiracanthium</tp:taxon-name-part> <tp:taxon-name-part taxon-name-part-type="species" reg="taiwanicum">taiwanicum</tp:taxon-name-part></tp:taxon-name><comment>Chen et al., 2006: 10, fig. 1A–E; Chen and Huang 2012: 25, fig. 7A–G, pl. 2C–D, 3A–B.</comment></tp:nomenclature-citation></tp:nomenclature-citation-list></tp:nomenclature><tp:treatment-sec sec-type="material" id="SECID0EZKAG"><title>Examined material.</title><p>1♂ and 1♀, China, Jiangxi Province, Jinggang Mountains Nature Reserve, Hexiliong village (680 m; <named-content xmlns:xlink="http://www.w3.org/1999/xlink" content-type="dwc:verbatimCoordinates" xlink:type="simple"><named-content content-type="geo-json" specific-use="{&#34;type&#34;:&#34;Point&#34;,&#34;coordinates&#34;:[114.146117,26.530983]}" id="NCID0ECLAG" xlink:type="simple">26°31'51.54"N, 114°8'46.02"E</named-content></named-content>), 30 April 2011, Hao Yu leg.</p></tp:treatment-sec><tp:treatment-sec sec-type="description" id="SECID0EHLAG"><title>Description.</title><p>
              <italic>Male</italic> and <italic>female</italic> (Fig. <xref ref-type="fig" rid="F3">3</xref>). For details see Chen and Huang (2012).</p><fig id="F3" position="float" orientation="portrait"><label>Figures 3.</label><caption><p>
                  <italic><tp:taxon-name><tp:taxon-name-part taxon-name-part-type="genus" reg="Cheiracanthium">Cheiracanthium</tp:taxon-name-part> <tp:taxon-name-part taxon-name-part-type="species" reg="taiwanicum">taiwanicum</tp:taxon-name-part></tp:taxon-name></italic> Chen, Huang, Chen &amp; Wang, 2006, male and female from Jinggang Mountains, Jiangxi, China. <bold>A</bold> left male palp, ventral view <bold>B</bold> same, retrolateral view <bold>C</bold> epigyne, ventral view <bold>D</bold> vulva, dorsal view <bold>E</bold> male habitus, dorsal view <bold>F</bold> female habitus, dorsal view. Scale bars: 0.2 mm (<bold>A–B, C–D</bold>); 1 mm (<bold>E–F</bold>).</p></caption><graphic xmlns:xlink="http://www.w3.org/1999/xlink" xlink:href="zookeys-762-033-g003.jpg" position="float" orientation="portrait" xlink:type="simple" id="oo_206734.jpg"/></fig></tp:treatment-sec><tp:treatment-sec sec-type="distribution" id="SECID0E4MAG"><title>Distribution.</title><p>Jinggang Mountains in Jiangxi and Nantou County in Taiwan, China.</p></tp:treatment-sec><tp:treatment-sec><!--Section generated to contain objects referenced in tp:taxon-treatment.--><fig id="F5" position="float" orientation="portrait"><label>Figure 5.</label><caption><p>Locality of Jinggang Mountains in China.</p></caption><graphic xmlns:xlink="http://www.w3.org/1999/xlink" xlink:href="zookeys-762-033-g005.jpg" position="float" orientation="portrait" xlink:type="simple" id="oo_206736.jpg"/></fig></tp:treatment-sec></tp:taxon-treatment>
