# Supplementary material for: Four species of spider genus Cheiracanthium C. L. Koch, 1839 (Araneae, Eutichuridae) from Jinggang Mountains, Jiangxi Province, China
Source: Zookeys. 2018 May 30;(762):33–45. doi: 10.3897/zookeys.762.23786 (PMC5990546; doi:10.3897/zookeys.762.23786)
Supplement: XML Treatment for Cheiracanthium zhejiangense [file zookeys.762.23786-treatment4.xml]

<!DOCTYPE tp:taxon-treatment
  PUBLIC "-//TaxonX//DTD Taxonomic Treatment Publishing DTD v0 20100105//EN" "tax-treatment-NSO.dtd">
<tp:taxon-treatment xmlns:tp="http://www.plazi.org/taxpub"><tp:treatment-meta><kwd-group><label>Taxon classification</label><kwd><named-content xmlns:xlink="http://www.w3.org/1999/xlink" content-type="kingdom">Animalia</named-content></kwd><kwd><named-content xmlns:xlink="http://www.w3.org/1999/xlink" content-type="order">Araneae</named-content></kwd><kwd><named-content xmlns:xlink="http://www.w3.org/1999/xlink" content-type="family">Eutichuridae</named-content></kwd></kwd-group><mixed-citation publication-type="journal"><person-group><name><surname>Zhang</surname><given-names>Jianshuang</given-names></name><name><surname>Zhang</surname><given-names>Guren</given-names></name><name><surname>Yu</surname><given-names>Hao</given-names></name></person-group><article-title>Four species of spider genus <italic><tp:taxon-name><tp:taxon-name-part taxon-name-part-type="genus" reg="Cheiracanthium">Cheiracanthium</tp:taxon-name-part></tp:taxon-name></italic> C. L. Koch, 1839 (<tp:taxon-name><tp:taxon-name-part taxon-name-part-type="order">Araneae</tp:taxon-name-part></tp:taxon-name>, <tp:taxon-name><tp:taxon-name-part taxon-name-part-type="family">Eutichuridae</tp:taxon-name-part></tp:taxon-name>) from Jinggang Mountains, Jiangxi Province, China</article-title><source>Zookeys</source><day>30</day><month>5</month><year>2018</year><volume>2018</volume><issue>762</issue><fpage>33</fpage><lpage>45</lpage><pub-id pub-id-type="doi">10.3897/zookeys.762.23786</pub-id></mixed-citation></tp:treatment-meta><tp:nomenclature><tp:taxon-name>
              <tp:taxon-name-part taxon-name-part-type="genus" reg="Cheiracanthium">Cheiracanthium</tp:taxon-name-part>
              <tp:taxon-name-part taxon-name-part-type="species" reg="zhejiangense">zhejiangense</tp:taxon-name-part>
            </tp:taxon-name><tp:taxon-authority>Hu &amp; Song, 1982</tp:taxon-authority><xref ref-type="fig" rid="F4">Figs 4</xref><xref ref-type="fig" rid="F5">, 5</xref><tp:nomenclature-citation-list><tp:nomenclature-citation><tp:taxon-name>
                  <tp:taxon-name-part taxon-name-part-type="genus" reg="Cheiracanthium">Cheiracanthium</tp:taxon-name-part> <tp:taxon-name-part taxon-name-part-type="species" reg="zhejiangensis">zhejiangensis</tp:taxon-name-part></tp:taxon-name><comment>Hu &amp; Song, 1982: 56, fig. 4A–D.</comment></tp:nomenclature-citation><tp:nomenclature-citation><tp:taxon-name>
                  <tp:taxon-name-part taxon-name-part-type="genus" reg="Cheiracanthium">Cheiracanthium</tp:taxon-name-part> <tp:taxon-name-part taxon-name-part-type="species" reg="zhejiangense">zhejiangense</tp:taxon-name-part></tp:taxon-name><comment><xref ref-type="bibr" rid="B11">Paik 1990</xref>: 9, fig. 26–38.</comment></tp:nomenclature-citation></tp:nomenclature-citation-list></tp:nomenclature><tp:treatment-sec sec-type="remarks" id="SECID0ELPAG"><title>Remarks.</title><p>See the World Spider Catalogue for the full list of references.</p></tp:treatment-sec><tp:treatment-sec sec-type="material" id="SECID0EQPAG"><title>Examined material.</title><p>1♂ and 2♀, China, Jiangxi Province, Jinggang Mountains Nature Reserve, Xiangzhou village (380 m; <named-content xmlns:xlink="http://www.w3.org/1999/xlink" content-type="dwc:verbatimCoordinates" xlink:type="simple"><named-content content-type="geo-json" specific-use="{&#34;type&#34;:&#34;Point&#34;,&#34;coordinates&#34;:[114.266647,26.591731]}" id="NCID0EZPAG" xlink:type="simple">26°35'30.23"N, 114°15'59.93"E</named-content></named-content>), 26 April 2011, Hao Yu leg.</p></tp:treatment-sec><tp:treatment-sec sec-type="description" id="SECID0E5PAG"><title>Description.</title><p>
              <italic>Male</italic> and <italic>female</italic> (Fig. <xref ref-type="fig" rid="F4">4</xref>). Description of habitus, see <xref ref-type="bibr" rid="B11">Paik (1990)</xref>. Since previous descriptions are rather brief, redescription of genitalia is provided as below.</p><p>
              <italic>Palp</italic> (Fig. <xref ref-type="fig" rid="F4">4A–C</xref>). Tibia about as long as cymbium, with only retrolateral apophysis; apophysis about 20% of tibia length, with a sharp apex and hiding behind tegulum; cymbial spur slightly shorter than tibia, tapering off into a thread and terminally coiled; cymbial fold distinct, for approximately 2/3 the length of cymbium; tip of cymbium about 1/3 of cymbium length. Tegulum egg-shaped, 1.2 longer than wide; tegular apophysis long, more than 4/5 of tegulim length, thin hook-shaped; embolus originates at about 10 o’clock position, terminating at approximately 11 o’clock position, it’s tip covered by conductor; conductor large, membranous.</p><p>
              <italic>Epigyne</italic> (Fig. <xref ref-type="fig" rid="F4">4D–E</xref>). Apron-like atrium distinct, about four times wider than long; receptacles are faintly visible through epigynal plate in ventral view; two copulatory openings located at lateral borders of atrium; the transparent copulatory ducts running spirally (length of spira about 2.6 times longer than receptacles), forming 8 entwined loops (including 4 ascending coils and 4 descending coils); receptacle long and tubular, separated by two diameters.</p><fig id="F4" position="float" orientation="portrait"><label>Figures 4.</label><caption><p>
                  <italic><tp:taxon-name><tp:taxon-name-part taxon-name-part-type="genus" reg="Cheiracanthium">Cheiracanthium</tp:taxon-name-part> <tp:taxon-name-part taxon-name-part-type="species" reg="zhejiangense">zhejiangense</tp:taxon-name-part></tp:taxon-name></italic> Hu &amp; Song, 1982, male and female from Jinggang Mountains, Jiangxi, China. <bold>A</bold> left male palp, prolateral view <bold>B</bold> same, ventral view <bold>C</bold> same, retrolateral view <bold>D</bold> epigyne, ventral view <bold>E</bold> vulva, dorsal view <bold>F</bold> male habitus, dorsal view <bold>G</bold> female habitus, dorsal view. Scale bars: 0.5 mm (<bold>A–C</bold>); 0.2 mm (<bold>D–E</bold>); 2 mm (<bold>F–G</bold>).</p></caption><graphic xmlns:xlink="http://www.w3.org/1999/xlink" xlink:href="zookeys-762-033-g004.jpg" position="float" orientation="portrait" xlink:type="simple" id="oo_206735.jpg"/></fig></tp:treatment-sec><tp:treatment-sec sec-type="distribution" id="SECID0ERSAG"><title>Distribution.</title><p>China (Guizhou, Hunan, Jiangxi, Zhejiang) and Korea.</p><fig id="F5" position="float" orientation="portrait"><label>Figure 5.</label><caption><p>Locality of Jinggang Mountains in China.</p></caption><graphic xmlns:xlink="http://www.w3.org/1999/xlink" xlink:href="zookeys-762-033-g005.jpg" position="float" orientation="portrait" xlink:type="simple" id="oo_206736.jpg"/></fig></tp:treatment-sec><ref-list><ref id="B11"><mixed-citation xmlns:xlink="http://www.w3.org/1999/xlink" xlink:type="simple">
          <person-group><name name-style="western"><surname>Paik</surname><given-names>KY</given-names></name></person-group> (<year>1990</year>) <article-title>Korean spiders of the genus <italic><tp:taxon-name><tp:taxon-name-part taxon-name-part-type="genus">Clubiona</tp:taxon-name-part></tp:taxon-name></italic> (<tp:taxon-name><tp:taxon-name-part taxon-name-part-type="order">Araneae</tp:taxon-name-part></tp:taxon-name>: <tp:taxon-name><tp:taxon-name-part taxon-name-part-type="family">Clubionidae</tp:taxon-name-part></tp:taxon-name>) I. Description of eight new species and five unrecorded species from Korea.</article-title> <source>Korean Arachnology</source> <volume>5</volume>(<issue>2</issue>): <fpage>85</fpage>–<lpage>129</lpage>.</mixed-citation></ref></ref-list></tp:taxon-treatment>
